# Supplementary material for: Animal protein intake is directly associated with serum level of pentraxin 3 in hemodialysis patients
Source: Sci Rep. 2023 Dec 7;13:21600. doi: 10.1038/s41598-023-48671-8 (PMC10703852; doi:10.1038/s41598-023-48671-8)
Supplement: Supplementary file 1 — Supplementary Information. [file 41598_2023_48671_MOESM1_ESM.xlsx]

## Sheet: Sheet1
Code	PTX3
1	4.73
2	4.36
3	2.39
9	3.26
10	2.64
11	4.08
12	2.9
13	4.36
15	4.83
16	4.44
17	4
18	2.53
22	4.22
23	3.15
24	4.56
25	1.84
26	3.4
27	1.66
28	3.54
30	4.02
31	3.58
33	5.56
34	5.64
35	4.08
36	4.43
38	3.41
40	3.74
41	4.51
42	5.2
43	4.92
45	2.86
46	1.6
47	4.01
49	4.03
50	4.01
51	3.27
52	4.35
53	2.93
54	4.1
55	5.12
60	4
61	4.2
62	5.27
66	2.76
67	3.36
68	3.17
70	4.75
71	4.2
72	3.67
73	5.22
74	5.26
76	4.96
78	3.81
79	3.04
81	4.01
82	4.39
83	3.68
84	3.63
85	4.25
88	4.04
100	2.76
101	2.83
102	4.54
103	3.41
104	2.88
105	3.24
107	4.97
108	3.81
109	3.88
110	3.56
111	3.99
113	5.28
115	3.73
116	2.97
117	3.91
118	5.3
119	2.52
120	3.91
122	5.01
123	5.37
124	4.15
125	4.31
126	3.17
128	4.31
129	4.68
130	2.04
131	19.09
134	3.69
136	3.36
137	3.52
138	3.58
139	6.5
140	2.72
141	1.95
142	3.63
144	3.57
145	1.88
146	4.23
148	3.37
149	2.85
150	2.69
151	3.54
152	4.35
155	4.93
157	5.63
158	4.31
159	2.53
160	4.35
161	5.66
162	3.77
163	4.56
164	3.78
166	3.75
168	3.09
169	1.83
170	3.95
172	3.9
173	3.01
174	4.88
176	3.82
177	3.36
178	5.33
200	4.21
202	2.87
203	3.33
205	6.39
206	3.04
209	4.31
211	2.31
212	2.67
213	4.11
214	6.34
217	2.99
218	3.27
219	3.23
221	4.06
222	2.45
223	2.85
224	4.1
225	1.32
231	2.55
232	3.23
236	2.07
237	2.19
238	3.15
240	3.25
241	3.56
243	2.85
250	2.74
252	3.96
253	4.44
254	4.48
255	2.73
257	5.74
259	4.06
260	4.19
261	3.75
262	5.02
264	4.22
265	4
267	3.38
268	3.07
269	2.45
271	1.44
301	3.16
302	3.94
303	4.86
306	4.6
308	1.15
309	3.7
310	3.42
312	1.27
313	2.91
315	2.21
316	2.64
317	3.25
319	4.07
320	2.28
321	4.99
323	4.11
324	4.09
326	3.71
327	4.81
328	3.93
329	4.35
331	3.56
332	2.07
333	4.15
334	3.52
336	2.9
339	4.72
341	2.18
343	4.24
346	2.41
348	5.4
349	2.12
351	4.5
354	4.39
355	5.72
356	3.12
357	5.03
358	1.8
359	4.33
360	2.36
361	4.42
362	2
363	2.68
364	1.5
366	1.64
367	4.47
368	1.41
369	1.95
371	4.5
373	4
374	3.48
375	4.09
380	1.81
381	4.51
382	3.63
385	4.83
387	4.55
389	1.87
390	2.6
392	3.88
393	3.59
394	4.15
396	3.3
